# Supplementary material for: Heavy Metal Resistance in Salmonella Typhimurium and Its Association With Disinfectant and Antibiotic Resistance
Source: Front Microbiol. 2021 Aug 4;12:702725. doi: 10.3389/fmicb.2021.702725 (PMC8371916; doi:10.3389/fmicb.2021.702725)
Supplement: Supplementary file 4 [file Table_4.XLSX]

## Sheet: Table S4A,B
Table S4A : Prevalence of Salmonella typhimurium in the pig meat, chicken meat, pig manure, poultry manure and human stool from Sichuan province, china.
	Type of sample	pig meat	pig manure	chicken meat	poultry manure	human stool	Total		NC
	Total number of samples	695	400	455	450	NC	2000		Not Confirmed
	Positive of S.typhimurium	182	23	30	27	38	300
	Percentage (%)	26.2	5.75	6.6	6	NC	15
Table S4B: 300 samples of Salmonella typhimurium isolates from pig meat, chicken meat, pig manure, poultry manure and human stool
NO	Key	Province	city (Chinese)	City (English)	Sampling date	Specimen type	(Sample type) name	Medical visits and diagnosis	Serotype
1	SH06SF006	Sichuan	成都市成华区	Chenghua District, Chengdu	2016-09-18	chicken	meat	Non-human source	Salmonella typhimurium
2	SH06SF008	Sichuan	乐山市	Leshan	2016-09-18	pig	meat	Non-human source	Salmonella typhimurium
3	SH06SF009-1	Sichuan	绵阳市	Mianyang	2016-09-18	pig	meat	Non-human source	Salmonella typhimurium
4	SH06SF010	Sichuan	乐山市	Leshan	2016-09-18	pig	meat	Non-human source	Salmonella typhimurium
5	SH06SF018	Sichuan	成都市郫都区	Pidu District, Chengdu	2016-08-14	pig	meat	Non-human source	Salmonella typhimurium
6	SH08SF029	Sichuan	成都市锦江区	Jingjiang District, Chengdu	2016-04-23	pig	meat	Non-human source	Salmonella typhimurium
7	SH08SF032	Sichuan	成都市温江区	Wenjiang District, Chengdu	2016-06-23	chicken	meat	Non-human source	Salmonella typhimurium
8	SH08SF035	Sichuan	成都市青羊区	Qingyang District, Chengdu	2016-05-20	pig	meat	Non-human source	Salmonella typhimurium
9	SH08SF037	Sichuan	成都市郫都区	Pidu District, Chengdu	2016-06-16	chicken	meat	Non-human source	Salmonella typhimurium
10	SH08SF047	Sichuan	成都市金牛区	Jin'niu District, Chengdu	2016-07-23	pig	meat	Non-human source	Salmonella typhimurium
11	SH09SF062	Sichuan	成都市锦江区	Jingjiang District, Chengdu	2016-07-20	pig	meat	Non-human source	Salmonella typhimurium
12	SH09SF063	Sichuan	成都市金牛区	Jin'niu District, Chengdu	2016-07-20	pig	meat	Non-human source	Salmonella typhimurium
13	SH09SF065	Sichuan	成都市青羊区	Qingyang District, Chengdu	2016-07-20	pig	meat	Non-human source	Salmonella typhimurium
14	SH09SF112	Sichuan	宜宾市	Yibin	2016-09-20	pig	meat	Non-human source	Salmonella typhimurium
15	SH09SF113	Sichuan	遂宁市	Suining	2016-09-20	pig	meat	Non-human source	Salmonella typhimurium
16	SH09SF143	Sichuan	德阳市	Deyang	2016-10-20	pig	meat	Non-human source	Salmonella typhimurium
17	SH09SF150	Sichuan	成都市武侯区	Wuhou District, Chengdu	2016-07-20	pig	meat	Non-human source	Salmonella typhimurium
18	SH10SF004	Sichuan	成都市青羊区	Qingyang District, Chengdu	2016-05-27	pig	meat	Non-human source	Salmonella typhimurium
19	SH10SF008	Sichuan	眉山市	Meishan	2016-06-21	Poultry manure	manure	Non-human source	Salmonella typhimurium
20	SH10SF009	Sichuan	绵阳市	Mianyang	2016-06-21	Poultry manure	manure	Non-human source	Salmonella typhimurium
21	SH10SF012	Sichuan	宜宾市	Yibin	2016-06-23	Poultry manure	manure	Non-human source	Salmonella typhimurium
22	SH10SF015	Sichuan	德阳市	Deyang	2016-06-18	Poultry manure	manure	Non-human source	Salmonella typhimurium
23	SH10SF016	Sichuan	乐山市	Leshan	2016-06-18	chicken	meat	Non-human source	Salmonella typhimurium
24	SH10SF019	Sichuan	南充市	Nanchong	2016-06-22	pig	meat	Non-human source	Salmonella typhimurium
25	SH10SF025	Sichuan	遂宁市	Suining	2016-06-22	pig	meat	Non-human source	Salmonella typhimurium
26	SH10SF029	Sichuan	成都市武侯区	Wuhou District, Chengdu	2016-06-23	chicken	meat	Non-human source	Salmonella typhimurium
27	SH10SF075	Sichuan	成都市青羊区	Qingyang District, Chengdu	2016-07-26	pig	meat	Non-human source	Salmonella typhimurium
28	SH10SF081	Sichuan	成都市锦江区	Jingjiang District, Chengdu	2016-07-05	chicken	meat	Non-human source	Salmonella typhimurium
29	SH10SF083	Sichuan	成都市青白江	Qingbai River, Chengdu	2016-08-02	pig	meat	Non-human source	Salmonella typhimurium
30	SH10SF134	Sichuan	成都市金牛区	Jin'niu District, Chengdu	2016-08-17	chicken	meat	Non-human source	Salmonella typhimurium
31	SH10SF156	Sichuan	成都市金牛区	Jin'niu District, Chengdu	2016-08-23	pig	meat	Non-human source	Salmonella typhimurium
32	SH10SF157	Sichuan	成都市锦江区	Jingjiang District, Chengdu	2016-08-23	pig	meat	Non-human source	Salmonella typhimurium
33	SH10SF173	Sichuan	成都市郫都区	Pidu District, Chengdu	2016-08-24	Poultry manure	manure	Non-human source	Salmonella typhimurium
34	SH10SF174	Sichuan	成都市青白江	Qingbai River, Chengdu	2016-08-24	Poultry manure	manure	Non-human source	Salmonella typhimurium
35	SH10SF175	Sichuan	成都市青羊区	Qingyang District, Chengdu	2016-08-24	Poultry manure	manure	Non-human source	Salmonella typhimurium
36	SH10SF176	Sichuan	成都市温江区	Wenjiang District, Chengdu	2016-08-24	Poultry manure	manure	Non-human source	Salmonella typhimurium
37	SH10SF177	Sichuan	成都市武侯区	Wuhou District, Chengdu	2016-08-24	Poultry manure	manure	Non-human source	Salmonella typhimurium
38	SH10SF178	Sichuan	成都市温江区	Wenjiang District, Chengdu	2016-08-16	pig	meat	Non-human source	Salmonella typhimurium
39	SH10SF197	Sichuan	南充市	Nanchong	2016-09-25	pig	meat	Non-human source	Salmonella typhimurium
40	SH10SF200	Sichuan	眉山市	Meishan	2016-09-16	Poultry manure	manure	Non-human source	Salmonella typhimurium
41	SH10SF201	Sichuan	乐山市	Leshan	2016-09-16	Poultry manure	manure	Non-human source	Salmonella typhimurium
42	SH10SF221	Sichuan	达州市	Dazhou	2016-10-10	pig	meat	Non-human source	Salmonella typhimurium
43	SH10SF222	Sichuan	成都市青白江	Qingbai River, Chengdu	2016-10-10	pig	meat	Non-human source	Salmonella typhimurium
44	SH10SF223	Sichuan	成都市温江区	Wenjiang District, Chengdu	2016-10-10	pig	meat	Non-human source	Salmonella typhimurium
45	SH10SF224	Sichuan	成都市成华区	Chenghua District, Chengdu	2016-10-10	pig	meat	Non-human source	Salmonella typhimurium
46	SH10SF242	Sichuan	德阳市	Deyang	2016-11-19	pig	meat	Non-human source	Salmonella typhimurium
47	SH10SF243	Sichuan	眉山市	Meishan	2016-11-19	pig	meat	Non-human source	Salmonella typhimurium
48	SH10SF254	Sichuan	成都市温江区	Wenjiang District, Chengdu	2016-10-20	pig	meat	Non-human source	Salmonella typhimurium
49	SH10SF260	Sichuan	达州市	Dazhou	2016-10-27	Pig manure	manure	Non-human source	Salmonella typhimurium
50	SH10SF261	Sichuan	广元市	Guangyuan	2016-10-27	Pig manure	manure	Non-human source	Salmonella typhimurium
51	SH10SF262	Sichuan	德阳市	Deyang	2016-10-27	Pig manure	manure	Non-human source	Salmonella typhimurium
52	SH10SF263	Sichuan	乐山市	Leshan	2016-10-27	Pig manure	manure	Non-human source	Salmonella typhimurium
53	SH10SF264	Sichuan	眉山市	Meishan	2016-10-27	Pig manure	manure	Non-human source	Salmonella typhimurium
54	SH10SF265	Sichuan	绵阳市	Mianyang	2016-10-27	Pig manure	manure	Non-human source	Salmonella typhimurium
55	SH10SF266	Sichuan	南充市	Nanchong	2016-10-27	Pig manure	manure	Non-human source	Salmonella typhimurium
56	SH10SF280	Sichuan	绵阳市	Mianyang	2016-10-11	pig	meat	Non-human source	Salmonella typhimurium
57	SH10SF287	Sichuan	绵阳市	Mianyang	2016-11-01	pig	meat	Non-human source	Salmonella typhimurium
58	SH10SF298	Sichuan	宜宾市	Yibin	2016-11-23	pig	meat	Non-human source	Salmonella typhimurium
59	SH10SF300	Sichuan	眉山市	Meishan	2016-11-23	pig	meat	Non-human source	Salmonella typhimurium
60	SH10SF304	Sichuan	成都市武侯区	Wuhou District, Chengdu	2016-10-25	pig	meat	Non-human source	Salmonella typhimurium
61	SH10SF308	Sichuan	眉山市	Meishan	2016-11-19	chicken	meat	Non-human source	Salmonella typhimurium
62	SH11SF031	Sichuan	成都市锦江区	Jingjiang District, Chengdu	2016-05-10	pig	meat	Non-human source	Salmonella typhimurium
63	SH11SF035	Sichuan	成都市锦江区	Jingjiang District, Chengdu	2016-05-10	chicken	meat	Non-human source	Salmonella typhimurium
64	SH11SF050	Sichuan	成都市青羊区	Qingyang District, Chengdu	2016-05-24	chicken	meat	Non-human source	Salmonella typhimurium
65	SH11SF102	Sichuan	成都市郫都区	Pidu District, Chengdu	2016-06-11	pig	meat	Non-human source	Salmonella typhimurium
66	SH11SF109	Sichuan	德阳市	Deyang	2016-11-18	chicken	meat	Non-human source	Salmonella typhimurium
67	SH11SF145	Sichuan	成都市成华区	Chenghua District, Chengdu	2016-12-18	pig	meat	Non-human source	Salmonella typhimurium
68	SH11SF151	Sichuan	宜宾市	Yibin	2017-07-18	chicken	meat	Non-human source	Salmonella typhimurium
69	SH11SF152	Sichuan	南充市	Nanchong	2017-07-18	chicken	meat	Non-human source	Salmonella typhimurium
70	SH11SF167	Sichuan	成都市金牛区	Jin'niu District, Chengdu	2017-08-02	pig	meat	Non-human source	Salmonella typhimurium
71	SH11SF172	Sichuan	成都市郫都区	Pidu District, Chengdu	2017-07-13	pig	meat	Non-human source	Salmonella typhimurium
72	SH11SF174	Sichuan	成都市青羊区	Qingyang District, Chengdu	2017-07-19	pig	meat	Non-human source	Salmonella typhimurium
73	SH11SF176	Sichuan	成都市锦江区	Jingjiang District, Chengdu	2017-08-01	pig	meat	Non-human source	Salmonella typhimurium
74	SH11SF242	Sichuan	成都市青白江	Qingbai River, Chengdu	2017-08-18	pig	meat	Non-human source	Salmonella typhimurium
75	SH11SF283	Sichuan	成都市温江区	Wenjiang District, Chengdu	2017-07-25	pig	meat	Non-human source	Salmonella typhimurium
76	SH11SF304	Sichuan	成都市双流区	Shuangliu District, Chengdu	2017-09-26	chicken	meat	Non-human source	Salmonella typhimurium
77	SH11SF306	Sichuan	成都市新津区	Xinjin District, Chengdu	2017-09-26	chicken	meat	Non-human source	Salmonella typhimurium
78	SH11SF307	Sichuan	绵阳市	Mianyang	2017-09-26	chicken	meat	Non-human source	Salmonella typhimurium
79	SH11SF309	Sichuan	乐山市	Leshan	2017-08-22	pig	meat	Non-human source	Salmonella typhimurium
80	SH11SF327	Sichuan	德阳市	Deyang	2017-09-05	pig	meat	Non-human source	Salmonella typhimurium
81	SH11SF340	Sichuan	眉山市	Meishan	2017-09-20	pig	meat	Non-human source	Salmonella typhimurium
82	SH11SF369	Sichuan	宜宾市	Yibin	2017-08-15	pig	meat	Non-human source	Salmonella typhimurium
83	SH11SF371	Sichuan	遂宁市	Suining	2017-08-15	pig	meat	Non-human source	Salmonella typhimurium
84	SH11SF373	Sichuan	南充市	Nanchong	2017-08-15	chicken	meat	Non-human source	Salmonella typhimurium
85	SH11SF392	Sichuan	遂宁市	Suining	2017-10-24	Pig manure	manure	Non-human source	Salmonella typhimurium
86	SH11SF393	Sichuan	南充市	Nanchong	2017-10-24	Pig manure	manure	Non-human source	Salmonella typhimurium
87	SH11SF396	Sichuan	达州市	Dazhou	2017-10-24	Pig manure	manure	Non-human source	Salmonella typhimurium
88	SH11SF398	Sichuan	成都市金牛区	Jin'niu District, Chengdu	2017-10-24	Pig manure	manure	Non-human source	Salmonella typhimurium
89	SH11SF400	Sichuan	成都市锦江区	Jingjiang District, Chengdu	2017-10-24	Pig manure	manure	Non-human source	Salmonella typhimurium
90	SH11SF401	Sichuan	成都市金牛区	Jin'niu District, Chengdu	2017-10-24	Pig manure	manure	Non-human source	Salmonella typhimurium
91	SH11SF404	Sichuan	南充市	Nanchong	2017-10-08	pig	meat	Non-human source	Salmonella typhimurium
92	SH11SF409	Sichuan	遂宁市	Suining	2017-09-19	pig	meat	Non-human source	Salmonella typhimurium
93	SH11SF410	Sichuan	宜宾市	Yibin	2017-10-18	pig	meat	Non-human source	Salmonella typhimurium
94	SH11SF414	Sichuan	德阳市	Deyang	2017-11-08	pig	meat	Non-human source	Salmonella typhimurium
95	SH11SF415	Sichuan	乐山市	Leshan	2017-09-29	pig	meat	Non-human source	Salmonella typhimurium
96	SH11SF416	Sichuan	眉山市	Meishan	2017-09-29	pig	meat	Non-human source	Salmonella typhimurium
97	SH11SF417	Sichuan	乐山市	Leshan	2017-09-29	pig	meat	Non-human source	Salmonella typhimurium
98	SH11SF419	Sichuan	眉山市	Meishan	2017-09-29	pig	meat	Non-human source	Salmonella typhimurium
99	SH11SF420	Sichuan	绵阳市	Mianyang	2017-09-29	pig	meat	Non-human source	Salmonella typhimurium
100	SH11SF421	Sichuan	眉山市	Meishan	2017-09-29	chicken	meat	Non-human source	Salmonella typhimurium
101	SH11SF422	Sichuan	绵阳市	Mianyang	2017-09-29	chicken	meat	Non-human source	Salmonella typhimurium
102	SH11SF423	Sichuan	南充市	Nanchong	2017-10-24	pig	meat	Non-human source	Salmonella typhimurium
103	SH11SF424	Sichuan	遂宁市	Suining	2017-10-24	pig	meat	Non-human source	Salmonella typhimurium
104	SH11SF425	Sichuan	南充市	Nanchong	2017-10-24	pig	meat	Non-human source	Salmonella typhimurium
105	SH11SF434	Sichuan	成都市郫都区	Pidu District, Chengdu	2017-11-23	Poultry manure	manure	Non-human source	Salmonella typhimurium
106	SH11SF437	Sichuan	成都市青白江	Qingbai River, Chengdu	2017-11-23	Poultry manure	manure	Non-human source	Salmonella typhimurium
107	SH11SF438	Sichuan	成都市青羊区	Qingyang District, Chengdu	2017-11-23	Poultry manure	manure	Non-human source	Salmonella typhimurium
108	SH11SF439	Sichuan	成都市锦江区	Jingjiang District, Chengdu	2017-11-07	Poultry manure	manure	Non-human source	Salmonella typhimurium
109	SH11SF447	Sichuan	达州市	Dazhou	2017-11-21	pig	meat	Non-human source	Salmonella typhimurium
110	SH11SF452	Sichuan	广元市	Guangyuan	2017-11-21	pig	meat	Non-human source	Salmonella typhimurium
111	SH11SF460	Sichuan	成都市金牛区	Jin'niu District, Chengdu	2017-11-07	pig	meat	Non-human source	Salmonella typhimurium
112	SH12SF010	Sichuan	成都市郫都区	Pidu District, Chengdu	2017-02-20	pig	meat	Non-human source	Salmonella typhimurium
113	SH12SF012	Sichuan	成都市青羊区	Qingyang District, Chengdu	2017-02-20	chicken	meat	Non-human source	Salmonella typhimurium
114	SH12SF018	Sichuan	成都市锦江区	Jingjiang District, Chengdu	2017-04-23	pig	meat	Non-human source	Salmonella typhimurium
115	SH12SF019	Sichuan	成都市金牛区	Jin'niu District, Chengdu	2017-04-23	pig	meat	Non-human source	Salmonella typhimurium
116	SH12SF020	Sichuan	成都市郫都区	Pidu District, Chengdu	2017-04-23	pig	meat	Non-human source	Salmonella typhimurium
117	SH12SF022	Sichuan	成都市青羊区	Qingyang District, Chengdu	2017-04-23	chicken	meat	Non-human source	Salmonella typhimurium
118	SH12SF034	Sichuan	成都市锦江区	Jingjiang District, Chengdu	2017-06-04	pig	meat	Non-human source	Salmonella typhimurium
119	SH12SF035	Sichuan	成都市青白江	Qingbai River, Chengdu	2017-06-04	pig	meat	Non-human source	Salmonella typhimurium
120	SH12SF044	Sichuan	成都市温江区	Wenjiang District, Chengdu	2017-06-19	pig	meat	Non-human source	Salmonella typhimurium
121	SH12SF045	Sichuan	成都市双流区	Shuangliu District, Chengdu	2017-06-19	pig	meat	Non-human source	Salmonella typhimurium
122	SH12SF048	Sichuan	成都市新津区	Xinjin District, Chengdu	2017-06-19	pig	meat	Non-human source	Salmonella typhimurium
123	SH12SF101	Sichuan	成都市青羊区	Qingyang District, Chengdu	2017-06-26	pig	meat	Non-human source	Salmonella typhimurium
124	SH12SF102	Sichuan	成都市温江区	Wenjiang District, Chengdu	2017-06-26	pig	meat	Non-human source	Salmonella typhimurium
125	SH12SF122	Sichuan	成都市武侯区	Wuhou District, Chengdu	2017-06-11	pig	meat	Non-human source	Salmonella typhimurium
126	SH12SF136	Sichuan	成都市青羊区	Qingyang District, Chengdu	2017-06-04	pig	meat	Non-human source	Salmonella typhimurium
127	SH12SF142	Sichuan	成都市青白江	Qingbai River, Chengdu	2017-07-03	chicken	meat	Non-human source	Salmonella typhimurium
128	SH12SF143	Sichuan	成都市郫都区	Pidu District, Chengdu	2017-07-03	pig	meat	Non-human source	Salmonella typhimurium
129	SH12SF147	Sichuan	成都市温江区	Wenjiang District, Chengdu	2017-05-08	pig	meat	Non-human source	Salmonella typhimurium
130	SH12SF148	Sichuan	成都市武侯区	Wuhou District, Chengdu	2017-05-08	pig	meat	Non-human source	Salmonella typhimurium
131	SH12SF152	Sichuan	成都市金牛区	Jin'niu District, Chengdu	2017-07-10	pig	meat	Non-human source	Salmonella typhimurium
132	SH12SF153	Sichuan	成都市锦江区	Jingjiang District, Chengdu	2017-07-10	pig	meat	Non-human source	Salmonella typhimurium
133	SH12SF252	Sichuan	绵阳市	Mianyang	2017-07-16	pig	meat	Non-human source	Salmonella typhimurium
134	SH12SF265	Sichuan	乐山市	Leshan	2017-08-15	pig	meat	Non-human source	Salmonella typhimurium
135	SH12SF266	Sichuan	德阳市	Deyang	2017-08-15	pig	meat	Non-human source	Salmonella typhimurium
136	SH12SF267	Sichuan	眉山市	Meishan	2017-08-15	pig	meat	Non-human source	Salmonella typhimurium
137	SH12SF270	Sichuan	宜宾市	Yibin	2017-08-15	pig	meat	Non-human source	Salmonella typhimurium
138	SH12SF288	Sichuan	遂宁市	Suining	2017-07-24	pig	meat	Non-human source	Salmonella typhimurium
139	SH12SF289	Sichuan	南充市	Nanchong	2017-07-24	pig	meat	Non-human source	Salmonella typhimurium
140	SH12SF290	Sichuan	南充市	Nanchong	2017-07-24	pig	meat	Non-human source	Salmonella typhimurium
141	SH12SF309	Sichuan	成都市青羊区	Qingyang District, Chengdu	2017-08-13	Pig manure	manure	Non-human source	Salmonella typhimurium
142	SH12SF310	Sichuan	宜宾市	Yibin	2017-08-20	pig	meat	Non-human source	Salmonella typhimurium
143	SH12SF321	Sichuan	德阳市	Deyang	2017-10-10	pig	meat	Non-human source	Salmonella typhimurium
144	SH12SF322	Sichuan	乐山市	Leshan	2017-10-10	pig	meat	Non-human source	Salmonella typhimurium
145	SH12SF323	Sichuan	眉山市	Meishan	2017-10-10	pig	meat	Non-human source	Salmonella typhimurium
146	SH12SF330	Sichuan	乐山市	Leshan	2017-10-15	pig	meat	Non-human source	Salmonella typhimurium
147	SH12SF333	Sichuan	宜宾市	Yibin	2017-09-12	Poultry manure	manure	Non-human source	Salmonella typhimurium
148	SH12SF335	Sichuan	绵阳市	Mianyang	2017-09-17	pig	meat	Non-human source	Salmonella typhimurium
149	SH12SF347	Sichuan	眉山市	Meishan	2017-09-03	pig	meat	Non-human source	Salmonella typhimurium
150	SH12SF355	Sichuan	绵阳市	Mianyang	2017-10-09	pig	meat	Non-human source	Salmonella typhimurium
151	SH12SF358	Sichuan	南充市	Nanchong	2017-10-23	pig	meat	Non-human source	Salmonella typhimurium
152	SH12SF359	Sichuan	宜宾市	Yibin	2017-10-17	Poultry manure	manure	Non-human source	Salmonella typhimurium
153	SH12SF372	Sichuan	南充市	Nanchong	2017-08-29	pig	meat	Non-human source	Salmonella typhimurium
154	SH12SF380	Sichuan	达州市	Dazhou	2017-09-17	pig	meat	Non-human source	Salmonella typhimurium
155	SH12SF381	Sichuan	广元市	Guangyuan	2017-09-05	pig	meat	Non-human source	Salmonella typhimurium
156	SH12SF382	Sichuan	成都市金牛区	Jin'niu District, Chengdu	2017-09-05	pig	meat	Non-human source	Salmonella typhimurium
157	SH12SF383	Sichuan	成都市郫都区	Pidu District, Chengdu	2017-09-05	pig	meat	Non-human source	Salmonella typhimurium
158	SH12SF388	Sichuan	成都市青羊区	Qingyang District, Chengdu	2017-09-05	pig	meat	Non-human source	Salmonella typhimurium
159	SH12SF389	Sichuan	成都市锦江区	Jingjiang District, Chengdu	2018-10-08	pig	meat	Non-human source	Salmonella typhimurium
160	SH12SF390	Sichuan	成都市金牛区	Jin'niu District, Chengdu	2018-10-08	pig	meat	Non-human source	Salmonella typhimurium
161	SH12SF415	Sichuan	达州市	Dazhou	2018-10-16	Pig manure	manure	Non-human source	Salmonella typhimurium
162	SH12SF423	Sichuan	德阳市	Deyang	2018-11-12	Poultry manure	manure	Non-human source	Salmonella typhimurium
163	SH12SF427	Sichuan	成都市锦江区	Jingjiang District, Chengdu	2018-11-05	chicken	meat	Non-human source	Salmonella typhimurium
164	SH12SF429	Sichuan	成都市温江区	Wenjiang District, Chengdu	2018-11-13	Pig manure	manure	Non-human source	Salmonella typhimurium
165	SH12SF430	Sichuan	成都市金牛区	Jin'niu District, Chengdu	2018-11-14	Pig manure	manure	Non-human source	Salmonella typhimurium
166	SH12SF431	Sichuan	成都市锦江区	Jingjiang District, Chengdu	2018-11-15	Pig manure	manure	Non-human source	Salmonella typhimurium
167	SH12SF432	Sichuan	成都市郫都区	Pidu District, Chengdu	2018-11-16	Pig manure	manure	Non-human source	Salmonella typhimurium
168	SH12SF433	Sichuan	成都市青白江	Qingbai River, Chengdu	2018-11-17	Pig manure	manure	Non-human source	Salmonella typhimurium
169	SH12SF435	Sichuan	成都市温江区	Wenjiang District, Chengdu	2018-11-19	chicken	meat	Non-human source	Salmonella typhimurium
170	SH12SF443	Sichuan	成都市武侯区	Wuhou District, Chengdu	2018-09-26	pig	meat	Non-human source	Salmonella typhimurium
171	SH12SF446	Sichuan	成都市青羊区	Qingyang District, Chengdu	2018-08-26	chicken	meat	Non-human source	Salmonella typhimurium
172	SH12SF447	Sichuan	成都市青白江	Qingbai River, Chengdu	2018-10-08	pig	meat	Non-human source	Salmonella typhimurium
173	SH12SF453	Sichuan	成都市郫都区	Pidu District, Chengdu	2018-12-18	pig	meat	Non-human source	Salmonella typhimurium
174	SH13SF003	Sichuan	成都市温江区	Wenjiang District, Chengdu	2018-05-21	pig	meat	Non-human source	Salmonella typhimurium
175	SH13SF066	Sichuan	成都市武侯区	Wuhou District, Chengdu	2018-02-27	pig	meat	Non-human source	Salmonella typhimurium
176	SH13SF080	Sichuan	成都市金牛区	Jin'niu District, Chengdu	2018-03-20	pig	meat	Non-human source	Salmonella typhimurium
177	SH13SF086	Sichuan	成都市锦江区	Jingjiang District, Chengdu	2018-05-20	pig	meat	Non-human source	Salmonella typhimurium
178	SH13SF097	Sichuan	成都市郫都区	Pidu District, Chengdu	2018-06-03	pig	meat	Non-human source	Salmonella typhimurium
179	SH13SF098	Sichuan	成都市青羊区	Qingyang District, Chengdu	2018-06-03	pig	meat	Non-human source	Salmonella typhimurium
180	SH13SF099	Sichuan	成都市锦江区	Jingjiang District, Chengdu	2018-06-03	pig	meat	Non-human source	Salmonella typhimurium
181	SH13SF112	Sichuan	成都市青白江	Qingbai River, Chengdu	2018-07-01	pig	meat	Non-human source	Salmonella typhimurium
182	SH13SF130	Sichuan	成都市温江区	Wenjiang District, Chengdu	2018-07-20	pig	meat	Non-human source	Salmonella typhimurium
183	SH13SF198	Sichuan	成都市双流区	Shuangliu District, Chengdu	2018-08-17	pig	meat	Non-human source	Salmonella typhimurium
184	SH13SF257	Sichuan	成都市新津区	Xinjin District, Chengdu	2018-09-05	pig	meat	Non-human source	Salmonella typhimurium
185	SH13SF261	Sichuan	成都市青羊区	Qingyang District, Chengdu	2018-09-17	pig	meat	Non-human source	Salmonella typhimurium
186	SH13SF468	Sichuan	成都市温江区	Wenjiang District, Chengdu	2018-12-19	pig	meat	Non-human source	Salmonella typhimurium
187	SH13SF474	Sichuan	成都市武侯区	Wuhou District, Chengdu	2018-12-12	pig	meat	Non-human source	Salmonella typhimurium
188	SH13SF476	Sichuan	成都市青羊区	Qingyang District, Chengdu	2018-12-12	pig	meat	Non-human source	Salmonella typhimurium
189	SH13SF506	Sichuan	成都市青白江	Qingbai River, Chengdu	2018-12-12	pig	meat	Non-human source	Salmonella typhimurium
190	SH13SF507	Sichuan	成都市郫都区	Pidu District, Chengdu	2018-12-12	pig	meat	Non-human source	Salmonella typhimurium
191	SH13SF508	Sichuan	成都市温江区	Wenjiang District, Chengdu	2018-12-22	pig	meat	Non-human source	Salmonella typhimurium
192	SH13SF512	Sichuan	成都市武侯区	Wuhou District, Chengdu	2018-01-12	chicken	meat	Non-human source	Salmonella typhimurium
193	SH13SF513	Sichuan	成都市金牛区	Jin'niu District, Chengdu	2018-01-12	pig	meat	Non-human source	Salmonella typhimurium
194	SH13SF537	Sichuan	成都市锦江区	Jingjiang District, Chengdu	2018-03-21	pig	meat	Non-human source	Salmonella typhimurium
195	SH13SF538	Sichuan	成都市金牛区	Jin'niu District, Chengdu	2018-03-21	pig	meat	Non-human source	Salmonella typhimurium
196	SH13SF541	Sichuan	成都市郫都区	Pidu District, Chengdu	2018-01-26	pig	meat	Non-human source	Salmonella typhimurium
197	SH13SF546	Sichuan	成都市青羊区	Qingyang District, Chengdu	2018-05-01	pig	meat	Non-human source	Salmonella typhimurium
198	SH13SF547	Sichuan	成都市锦江区	Jingjiang District, Chengdu	2018-05-01	pig	meat	Non-human source	Salmonella typhimurium
199	SH13SF553	Sichuan	成都市金牛区	Jin'niu District, Chengdu	2018-05-17	pig	meat	Non-human source	Salmonella typhimurium
200	SH13SF577	Sichuan	成都市郫都区	Pidu District, Chengdu	2018-10-16	pig	meat	Non-human source	Salmonella typhimurium
201	SH13SF583	Sichuan	成都市青羊区	Qingyang District, Chengdu	2018-11-21	pig	meat	Non-human source	Salmonella typhimurium
202	SH13SF608	Sichuan	成都市锦江区	Jingjiang District, Chengdu	2018-10-29	pig	meat	Non-human source	Salmonella typhimurium
203	SH13SF614	Sichuan	成都市金牛区	Jin'niu District, Chengdu	2018-10-08	pig	meat	Non-human source	Salmonella typhimurium
204	SH13SF656	Sichuan	成都市锦江区	Jingjiang District, Chengdu	2018-08-20	pig	meat	Non-human source	Salmonella typhimurium
205	SH13SF657	Sichuan	成都市郫都区	Pidu District, Chengdu	2018-08-20	pig	meat	Non-human source	Salmonella typhimurium
206	SH13SF666	Sichuan	成都市青白江	Qingbai River, Chengdu	2018-09-20	pig	meat	Non-human source	Salmonella typhimurium
207	SH13SF674	Sichuan	成都市青羊区	Qingyang District, Chengdu	2018-09-20	pig	meat	Non-human source	Salmonella typhimurium
208	SH13SF675	Sichuan	成都市温江区	Wenjiang District, Chengdu	2018-09-20	pig	meat	Non-human source	Salmonella typhimurium
209	SH13SF878	Sichuan	成都市武侯区	Wuhou District, Chengdu	2018-12-09	pig	meat	Non-human source	Salmonella typhimurium
210	SH13SF889	Sichuan	成都市青羊区	Qingyang District, Chengdu	2018-10-21	pig	meat	Non-human source	Salmonella typhimurium
211	SH13SF892	Sichuan	成都市青白江	Qingbai River, Chengdu	2018-10-21	pig	meat	Non-human source	Salmonella typhimurium
212	SH13SF915	Sichuan	成都市郫都区	Pidu District, Chengdu	2018-05-28	chicken	meat	Non-human source	Salmonella typhimurium
213	SH13SF925	Sichuan	成都市温江区	Wenjiang District, Chengdu	2018-06-24	pig	meat	Non-human source	Salmonella typhimurium
214	SH13SF932	Sichuan	成都市武侯区	Wuhou District, Chengdu	2018-07-02	pig	meat	Non-human source	Salmonella typhimurium
215	SH13SF933	Sichuan	成都市金牛区	Jin'niu District, Chengdu	2018-07-02	chicken	meat	Non-human source	Salmonella typhimurium
216	SH13SF934	Sichuan	成都市锦江区	Jingjiang District, Chengdu	2018-07-08	chicken	meat	Non-human source	Salmonella typhimurium
217	SH13SF940	Sichuan	德阳市	Deyang	2018-07-15	pig	meat	Non-human source	Salmonella typhimurium
218	SH13SF956	Sichuan	乐山市	Leshan	2018-08-14	pig	meat	Non-human source	Salmonella typhimurium
219	SH13SF965	Sichuan	眉山市	Meishan	2018-09-05	pig	meat	Non-human source	Salmonella typhimurium
220	SH13SF972	Sichuan	乐山市	Leshan	2018-09-09	pig	meat	Non-human source	Salmonella typhimurium
221	SH14SF020	Sichuan	眉山市	Meishan	2018-05-14	pig	meat	Non-human source	Salmonella typhimurium
222	SH14SF021	Sichuan	绵阳市	Mianyang	2018-05-05	pig	meat	Non-human source	Salmonella typhimurium
223	SH14SF022	Sichuan	眉山市	Meishan	2018-05-05	pig	meat	Non-human source	Salmonella typhimurium
224	SH14SF058	Sichuan	绵阳市	Mianyang	2018-06-10	pig	meat	Non-human source	Salmonella typhimurium
225	SH14SF114	Sichuan	南充市	Nanchong	2018-08-19	pig	meat	Non-human source	Salmonella typhimurium
226	SH14SF141	Sichuan	遂宁市	Suining	2018-09-23	pig	meat	Non-human source	Salmonella typhimurium
227	SH14SF155	Sichuan	南充市	Nanchong	2018-09-01	pig	meat	Non-human source	Salmonella typhimurium
228	SH14SF157	Sichuan	南充市	Nanchong	2018-09-01	pig	meat	Non-human source	Salmonella typhimurium
229	SH14SF171	Sichuan	遂宁市	Suining	2018-09-15	pig	meat	Non-human source	Salmonella typhimurium
230	SH14SF192	Sichuan	遂宁市	Suining	2018-09-01	Pig manure	manure	Non-human source	Salmonella typhimurium
231	SH14SF193	Sichuan	南充市	Nanchong	2018-09-01	Pig manure	manure	Non-human source	Salmonella typhimurium
232	SH14SF194	Sichuan	达州市	Dazhou	2018-09-01	Pig manure	manure	Non-human source	Salmonella typhimurium
233	SH14SF212	Sichuan	遂宁市	Suining	2018-09-03	Poultry manure	manure	Non-human source	Salmonella typhimurium
234	SH14SF213	Sichuan	南充市	Nanchong	2018-09-03	Poultry manure	manure	Non-human source	Salmonella typhimurium
235	SH14SF237	Sichuan	绵阳市	Mianyang	2018-10-20	Poultry manure	manure	Non-human source	Salmonella typhimurium
236	SH14SF238	Sichuan	乐山市	Leshan	2018-10-20	Poultry manure	manure	Non-human source	Salmonella typhimurium
237	SH14SF239	Sichuan	成都市郫都区	Pidu District, Chengdu	2018-01-20	pig	meat	Non-human source	Salmonella typhimurium
238	SH14SF246	Sichuan	成都市青白江	Qingbai River, Chengdu	2018-05-12	pig	meat	Non-human source	Salmonella typhimurium
239	SH14SF247	Sichuan	成都市青羊区	Qingyang District, Chengdu	2018-05-12	pig	meat	Non-human source	Salmonella typhimurium
240	SH14SF248	Sichuan	成都市温江区	Wenjiang District, Chengdu	2018-05-12	pig	meat	Non-human source	Salmonella typhimurium
241	SH14SF250	Sichuan	成都市武侯区	Wuhou District, Chengdu	2018-05-12	pig	meat	Non-human source	Salmonella typhimurium
242	SH14SF252	Sichuan	眉山市	Meishan	2018-06-16	pig	meat	Non-human source	Salmonella typhimurium
243	SH14SF253	Sichuan	宜宾市	Yibin	2018-06-16	pig	meat	Non-human source	Salmonella typhimurium
244	SH14SF254	Sichuan	遂宁市	Suining	2018-06-16	pig	meat	Non-human source	Salmonella typhimurium
245	SH14SF259	Sichuan	南充市	Nanchong	2018-07-22	pig	meat	Non-human source	Salmonella typhimurium
246	SH14SF263	Sichuan	达州市	Dazhou	2018-07-22	pig	meat	Non-human source	Salmonella typhimurium
247	SH14SF288	Sichuan	广元市	Guangyuan	2018-10-20	pig	meat	Non-human source	Salmonella typhimurium
248	SH14SF290	Sichuan	眉山市	Meishan	2018-10-20	pig	meat	Non-human source	Salmonella typhimurium
249	SH14SF292	Sichuan	宜宾市	Yibin	2018-10-20	pig	meat	Non-human source	Salmonella typhimurium
250	SH14SF294	Sichuan	遂宁市	Suining	2018-10-20	pig	meat	Non-human source	Salmonella typhimurium
251	SH14SF313	Sichuan	眉山市	Meishan	2018-06-22	chicken	meat	Non-human source	Salmonella typhimurium
252	SH14SF325	Sichuan	宜宾市	Yibin	2018-07-13	pig	meat	Non-human source	Salmonella typhimurium
253	SH14SF331	Sichuan	遂宁市	Suining	2018-07-13	pig	meat	Non-human source	Salmonella typhimurium
254	SH14SF342	Sichuan	南充市	Nanchong	2018-08-14	pig	meat	Non-human source	Salmonella typhimurium
255	SH14SF353	Sichuan	达州市	Dazhou	2018-08-14	pig	meat	Non-human source	Salmonella typhimurium
256	SH14SF356	Sichuan	广元市	Guangyuan	2018-08-14	pig	meat	Non-human source	Salmonella typhimurium
257	SH14SF376	Sichuan	宜宾市	Yibin	2018-11-17	pig	meat	Non-human source	Salmonella typhimurium
258	SH14SF412	Sichuan	遂宁市	Suining	2018-08-01	Poultry manure	manure	Non-human source	Salmonella typhimurium
259	SH14SF415	Sichuan	南充市	Nanchong	2018-08-17	Poultry manure	manure	Non-human source	Salmonella typhimurium
260	SH14SF416	Sichuan	达州市	Dazhou	2018-08-17	Poultry manure	manure	Non-human source	Salmonella typhimurium
261	SH14SF417	Sichuan	广元市	Guangyuan	2018-08-17	Poultry manure	manure	Non-human source	Salmonella typhimurium
262	SH15SF028	Sichuan	乐山市	Leshan	2018-05-13	Poultry manure	manure	Non-human source	Salmonella typhimurium
263	SH11G0006	Sichuan	成都市武侯区	Wuhou District, Chengdu	2016-01-10	human stool	stool	diarrhea	Salmonella typhimurium
264	SH11G0007	Sichuan	成都市金牛区	Jin'niu District, Chengdu	2016-02-19	human stool	stool	diarrhea	Salmonella typhimurium
265	SH11G0019	Sichuan	成都市温江区	Wenjiang	2016-02-23	human stool	stool	diarrhea	Salmonella typhimurium
266	SH11G0029	Sichuan	成都市武侯区	Wuhou District, Chengdu	2016-02-24	human stool	stool	diarrhea	Salmonella typhimurium
267	SH11G0049	Sichuan	成都市青白江	Qingbai River, Chengdu	2016-03-08	human stool	stool	diarrhea	Salmonella typhimurium
268	SH11G0050	Sichuan	成都市金牛区	Jin'niu District, Chengdu	2016-03-16	human stool	stool	diarrhea	Salmonella typhimurium
269	SH11G0054	Sichuan	成都市青羊区	Qingyang District, Chengdu	2016-03-03	human stool	stool	diarrhea	Salmonella typhimurium
270	SH11G0056	Sichuan	成都市郫都区	Pidu District, Chengdu	2016-03-09	human stool	stool	diarrhea	Salmonella typhimurium
271	SH11G0057	Sichuan	成都市温江区	Wenjiang District, Chengdu	2016-03-09	human stool	stool	diarrhea	Salmonella typhimurium
272	SH11G0058	Sichuan	成都市锦江区	Jinjiang District, Chengdu	2016-04-28	human stool	stool	diarrhea	Salmonella typhimurium
273	SH12G0294	Sichuan	成都市温江区	Wenjiang District, Chengdu	2016-06-13	human stool	stool	diarrhea	Salmonella typhimurium
274	SH12G0298	Sichuan	乐山市	Leshan	2016-05-05	human stool	stool	diarrhea	Salmonella typhimurium
275	SH12G0305	Sichuan	绵阳市	Mianyang	2016-05-03	human stool	stool	diarrhea	Salmonella typhimurium
276	SH12G0306	Sichuan	德阳市	Deyang	2016-05-07	human stool	stool	diarrhea	Salmonella typhimurium
277	SH12G0307	Sichuan	乐山市	Leshan	2016-05-15	human stool	stool	diarrhea	Salmonella typhimurium
278	SH12G0311	Sichuan	遂宁市	Suining	2017-01-15	human stool	stool	diarrhea	Salmonella typhimurium
279	SH12G0312	Sichuan	宜宾市	Yibin	2017-01-15	human stool	stool	diarrhea	Salmonella typhimurium
280	SH12G0313	Sichuan	南充市	Nanchong	2017-03-21	human stool	stool	diarrhea	Salmonella typhimurium
281	SH12G0315	Sichuan	成都市新津区	Xinjin District, Chengdu	2017-05-28	human stool	stool	diarrhea	Salmonella typhimurium
282	SH12G0319	Sichuan	遂宁市	Suining	2017-04-25	human stool	stool	diarrhea	Salmonella typhimurium
283	SH13G0100	Sichuan	眉山市	Meishan	2017-05-13	human stool	stool	diarrhea	Salmonella typhimurium
284	SH13G0101	Sichuan	遂宁市	Suining	2017-05-13	human stool	stool	diarrhea	Salmonella typhimurium
285	SH13G0102	Sichuan	成都市郫都区	Pidu District, Chengdu	2017-05-13	human stool	stool	diarrhea	Salmonella typhimurium
286	SH13G0103	Sichuan	成都市青羊区	Qingyang District, Chengdu	2017-05-13	human stool	stool	diarrhea	Salmonella typhimurium
287	SH13G0104	Sichuan	成都市青白江	Qingbai River, Chengdu	2017-05-13	human stool	stool	diarrhea	Salmonella typhimurium
288	SH13G0105	Sichuan	成都市温江区	Wenjiang District, Chengdu	2017-05-15	human stool	stool	diarrhea	Salmonella typhimurium
289	SH13G0107	Sichuan	成都市双流区	Shuangliu District, Chengdu	2017-05-17	human stool	stool	diarrhea	Salmonella typhimurium
290	SH13G0108	Sichuan	眉山市	Meishan	2018-01-15	human stool	stool	diarrhea	Salmonella typhimurium
291	SH13G0116	Sichuan	成都市金牛区	Jin'niu District, Chengdu	2018-05-13	human stool	stool	diarrhea	Salmonella typhimurium
292	SH13G0126	Sichuan	眉山市	Meishan	2018-02-03	human stool	stool	diarrhea	Salmonella typhimurium
293	SH14G0154	Sichuan	成都市锦江区	Jingjiang District, Chengdu	2018-06-10	human stool	stool	diarrhea	Salmonella typhimurium
294	SH14G0156	Sichuan	成都市青羊区	Qingyang District, Chengdu	2018-06-13	human stool	stool	diarrhea	Salmonella typhimurium
295	SH14G0157	Sichuan	成都市青白江	Qingbai River, Chengdu	2018-06-13	human stool	stool	diarrhea	Salmonella typhimurium
296	SH14G0159	Sichuan	广元市	Guangyuan	2018-10-19	human stool	stool	diarrhea	Salmonella typhimurium
297	SH14G0160	Sichuan	成都市温江区	Wenjiang District, Chengdu	2018-11-19	human stool	stool	diarrhea	Salmonella typhimurium
298	SH14G0161	Sichuan	乐山市	Leshan	2018-12-24	human stool	stool	diarrhea	Salmonella typhimurium
299	SH14G0162	Sichuan	成都市温江区	Wenjiang District, Chengdu	2018-08-25	human stool	stool	diarrhea	Salmonella typhimurium
300	SH14G0165	Sichuan	成都市郫都区	Pidu District, Chengdu	2018-07-16	human stool	stool	diarrhea	Salmonella typhimurium
