# Supplementary material for: Heavy Metal Resistance in Salmonella Typhimurium and Its Association With Disinfectant and Antibiotic Resistance
Source: Front Microbiol. 2021 Aug 4;12:702725. doi: 10.3389/fmicb.2021.702725 (PMC8371916; doi:10.3389/fmicb.2021.702725)
Supplement: Supplementary file 5 [file Table_5.XLSX]

## Sheet: Sheet1
		TableS5A: The overall association between Metals and disinfectant resistance in 300 Salmonella Typhimurium strains isolated from pig meat, pig manure, poultry manure, chicken meat and human stool samples.
			Overall	QACs
			Metals		BC			TCS			TCCA
					Resistant	Suseptible	p-value	Resistant	Suseptible	p-value	Resistant	Suseptible	p-value
			Cu	Resistant	183	39	0.0506	123	99	0.8948	163	59	0.6585
				Suseptible	56	22		42	36		55	23
			Zn	Resistant	130	13	< 0.00001	76	67	0.5627	120	23	< .05
				Suseptible	109	48		89	68		98	59
			Mn	Resistant	76	7	0.0012	48	35	0.6044	64	19	0.3136
				Suseptible	163	54		117	100		154	63
			Cd	Resistant	77	11	0.0397	41	47	0.0741	69	19	0.1582
				Suseptible	162	50		124	88		149	63
			Co	Resistant	26	1	0.0227	16	11	0.6894	23	4	0.1738
				Suseptible	213	60		149	124		195	78
			Cr	Resistant	117	20	0.0303	77	60	0.7277	49	88	< 0.00001
				Suseptible	122	41		88	75		113	50
			Significant association (P < 0.05) between Metals and disinfectant resistance
		The overall association between Metals and antibiotic resistance in 300 Salmonella Typhimurium strains isolated from pig meat, pig manure, poultry manure, chicken meat and human stool samples.
			Overall	Antibiotic
			Metals		TET			IPM			AMC			AMP			SXT			CIP			C			OFX			NA			FEP			CTX			TMP			CAZ			CN			S3
					Resistant	Suseptible	p-value	Resistant	Suseptible	p-value	Resistant	Suseptible	p-value	Resistant	Suseptible	p-value	Resistant	Suseptible	p-value	Resistant	Suseptible	p-value	Resistant	Suseptible	p-value	Resistant	Suseptible	p-value	Resistant	Suseptible	p-value	Resistant	Suseptible	p-value	Resistant	Suseptible	p-value	Resistant	Suseptible	p-value	Resistant	Suseptible	p-value	Resistant	Suseptible	p-value	Resistant	Suseptible	p-value
			Cu	Resistant	189	33	< 0.00001	0	222	1	41	181	0.8642	174	48	0.0001	147	75	< 0.00001	21	201	0.4902	147	75	0.0007	17	205	0.3017	144	78	0.4953	0	222	1	2	220	1	140	82	< 0.00001	19	203	1	98	124	0.0002	184	38	0.0022
				Suseptible	38	40		0	78		13	65		42	36		26	52		5	73		34	44		3	75		47	31		0	78		1	77		24	54		6	72		16	62		51	27
			Zn	Resistant	107	36	0.7884	0	143	1	27	116	0.7643	108	35	0.2011	95	48	0.0036	20	123	0.0019	96	47	0.0249	17	126	0.0007	98	45	0.1181	0	143	1	0	143	0.2491	91	52	0.0037	15	128	0.2155	66	77	0.0062	112	31	1
				Suseptible	120	37		0	157		27	130		108	49		78	79		6	151		85	72		3	154		93	64		0	157		3	154		73	84		10	147		48	109		123	34
			Mn	Resistant	67	16	0.2313	0	83	1	13	70	0.6152	67	16	0.044	59	24	0.004	11	72	0.1065	53	30	0.5099	9	74	0.1167	58	25	0.1816	0	83	1	1	82	1	54	29	0.0279	10	73	0.1642	44	39	0.0013	68	15	0.4338
				Suseptible	160	57		0	217		41	176		149	68		114	103		15	202		128	89		11	206		133	84		0	217		2	215		110	107		15	202		70	147		167	50
			Cd	Resistant	69	19	0.5552	0	88	1	19	69	0.3234	67	21	0.3262	57	31	0.1241	19	69	< 0.00001	57	31	0.3653	20	68	< 0.00001	61	27	0.2353	0	88	1	2	86	0.2068	53	35	0.2518	16	72	0.0003	37	51	0.3632	72	16	0.4416
				Suseptible	158	54		0	212		35	177		149	63		116	96		7	205		124	88		0	212		130	82		0	212		1	211		111	101		9	203		77	135		163	49
			Co	Resistant	22	5	0.6386	0	27	1	6	21	0.5987	14	13	0.0229	19	8	0.2203	2	25	1	16	11	1	2	25	1	18	11	0.8417	0	27	1	0	27	1	17	13	1	3	24	0.4808	12	15	0.5339	21	6	1
				Suseptible	205	68		0	273		48	225		202	71		154	119		24	249		165	108		18	255		173	98		0	273		3	270		147	121		22	251		102	172		214	59
			Cr	Resistant	111	26	0.0584	0	137	1	24	113	0.8809	111	26	0.0019	100	37	< 0.00001	22	115	< .05	92	45	0.0329	17	115	0.0002	95	42	0.0709	0	137	1	0	137	0.2531	93	44	< .05	15	122	0.1467	65	72	0.0028	116	21	0.0167
				Suseptible	116	47		0	163		30	133		105	58		73	90		4	159		89	74		3	165		96	67		0	163		3	160		71	92		10	153		49	114		119	44
			Significant association (P < 0.05) between Metals and antibiotic resistance
		Table S5B: The overall association between HMRGs and disinfectant resistance in 300 Salmonella Typhimurium strains isolated from pig meat, pig manure, poultry manure, chicken meat and human stool samples.
			OverAll	QACs
			HMRGs		BC			TCS			TCCA
					Resistant	Suseptible	p-value	Resistant	Suseptible	p-value	Resistant	Suseptible	p-value
			cnrA	Positive	133	22	0.0066	82	73	0.4868	116	39	0.3035
				Negative	106	39		83	62		100	45
			nccA	Positive	133	20	0.0016	86	67	0.7279	109	44	0.7979
				Negative	106	41		79	68		107	40
			pbrA	Positive	59	4	0.0013	30	33	0.2016	61	2	< 0.00001
				Negative	180	58		135	102		157	80
			zntA	Positive	0	0	1	0	0	1	0	0	1
				Negative	239	61		165	135		218	82
			chrA	Positive	0	0	1	0	0	1	0	0	1
				Negative	239	61		165	135		218	82
			pcoC	Positive	155	24	0.0004	103	76	0.2897	133	46	0.5093
				Negative	84	37		62	59		85	36
			pcoA	Positive	56	5	0.0072	29	32	0.1977	57	4	4.5e-05
				Negative	183	56		136	103		161	78
			chrB	Positive	16	2	0.5443	12	6	0.3391	11	7	0.2788
				Negative	223	59		153	129		207	75
			cadD	Positive	106	25	0.6667	64	67	0.0625	100	31	0.1551
				Negative	133	36		101	68		116	53
			czcD	Positive	206	48	0.1641	142	112	0.5204	182	72	0.8591
				Negative	33	13		23	23		34	12
			czcB	Positive	16	2	0.5443	13	5	0.149	9	9	0.0537
				Negative	223	59		152	130		207	75
			pcoR	Positive	168	28	0.0005	101	88	0.548	151	45	0.0214
				Negative	71	33		64	47		67	37
			arsB	Positive	13	2	0.7436	9	6	0.548	14	1	0.0771
				Negative	226	59		156	129		204	81
			merA	Positive	90	14	0.0349	40	64	.000027	83	21	0.0007
				Negative	149	47		125	71		118	78
				Significant association (P < 0.05) between HMRGs and disinfectant resistance
		The overall association between HMRGs and antibiotic resistance in 300 Salmonella Typhimurium strains isolated from pig meat, pig manure, poultry manure, chicken meat and human stool samples.
			OverAll	Antibiotic
			HMRGs		TET			IPM			AMC			AMP			SXT			CIP			C			OFX			NA			FEP			CTX			TMP			CAZ			CN			S3
					Resistant	Suseptible	p-value	Resistant	Suseptible	p-value	Resistant	Suseptible	p-value	Resistant	Suseptible	p-value	Resistant	Suseptible	p-value	Resistant	Suseptible	p-value	Resistant	Suseptible	p-value	Resistant	Suseptible	p-value	Resistant	Suseptible	p-value	Resistant	Suseptible	p-value	Resistant	Suseptible	p-value	Resistant	Suseptible	p-value	Resistant	Suseptible	p-value	Resistant	Suseptible	p-value	Resistant	Suseptible	p-value
			cnrA	Positive	116	39	0.7882	0	155	1	24	131	0.2927	113	42	0.7971	105	50	0.0003	20	135	0.0075	98	57	0.3449	16	139	0.0101	97	58	0.7195	0	172	1	2	153	1	102	53	0.0001	1	154	0.6177	68	87	0.3475	123	32	0.6762
				Negative	111	34		0	145		30	115		103	42		68	77		6	139		83	62		4	141		94	51		0	128		1	144		62	83		2	143		55	90		112	33
			nccA	Positive	124	29	0.0313	0	153	1	28	125	1	120	33	0.0144	100	53	0.0072	16	137	0.3076	97	56	0.2893	15	138	0.0356	108	45	0.0119	0	153	1	2	151	1	95	58	0.0106	2	151	1	77	76	0.001	127	26	0.0503
				Negative	103	44		0	147		26	121		96	51		73	74		10	137		84	63		5	142		83	64		0	147		1	146		69	78		1	146		46	101		108	39
			pbrA	Positive	52	11	0.1868	0	63	1	10	53	0.7143	51	12	0.0836	48	15	0.0009	13	50	0.0005	45	18	0.044	12	51	0.0001	50	13	0.0012	0	63	1	0	63	1	44	19	0.0069	1	62	0.5083	38	25	0.0005	55	8	0.0586
				Negative	175	62		0	237		44	193		165	72		125	112		13	224		136	101		8	229		135	102		0	237		3	234		120	117		2	235		85	152		180	57
			zntA	Positive	0	0	1	0	0	1	0	0	1	0	0	1	0	0	1	0	0	1	0	0	1	0	0	1	0	0	1	0	0	1	0	0	1	0	0	1	0	0	1	0	0	1	0	0	1
				Negative	227	73		0	300		54	246		216	84		173	117		26	274		181	119		20	280		191	109		0	300		3	297		164	136		3	297		123	177		235	65
			chrA	Positive	0	0	1	0	0	1	0	0	1	0	0	1	0	0	1	0	0	1	0	0	1	0	0	1	0	0	1	0	0	1	0	0	1	0	0	1	0	0	1	0	0	1	0	0	1
				Negative	227	73		0	300		54	246		216	84		173	117		26	274		181	119		20	280		191	109		0	300		3	297		164	136		3	297		123	177		235	65
			pcoC	Positive	151	27	1.2e-05	0	179	1	31	148	0.7601	146	33	< 0.00001	129	50	< 0.00001	15	164	0.837	130	49	< 0.00001	11	171	0.6393	115	64	0.8078	0	179	1	1	178	0.5673	123	56	< 0.00001	0	179	0.0646	91	88	2.5e-05	155	24	2.4e-05
				Negative	76	45		0	121		23	98		70	51		44	77		11	110		51	70		9	109		76	45		0	121		2	119		41	80		3	118		32	89		80	41
			pcoA	Positive	56	5	0.0002	0	61	1	4	57	0.0083	56	5	0.000114	51	10	< 0.00001	1	60	0.0375	46	15	0.0081	2	59	0.3867	46	15	0.0369	0	61	1	0	61	1	46	15	0.0003	0	61	1	38	23	0.0002	57	3	0.0002
				Negative	171	68		0	239		50	189		160	79		122	117		25	214		135	104		18	221		145	94		0	239		3	236		118	121		3	236		85	154		178	62
			chrB	Positive	16	2	0.2587	0	18	1	6	12	0.1074	17	1	0.0293	13	5	0.2272	2	16	0.6614	13	5	0.3307	2	16	0.3413	15	3	0.0818	0	18	1	0	18	1	15	3	0.0135	0	18	1	10	8	0.2218	17	1	0.1361
				Negative	211	71		0	282		48	234		199	83		160	122		24	258		168	114		18	264		176	106		0	282		3	279		149	133		3	279		113	169		218	64
			cadD	Positive	104	27	0.2223	0	131	1	19	112	0.1761	105	26	0.0064	93	38	< 0.00001	16	115	0.0638	87	44	0.0741	13	118	0.0611	85	46	0.7181	0	125	1	2	129	0.5826	88	43	0.0002	3	128	0.0822	60	71	0.1559	112	19	0.0106
				Negative	123	46		0	169		35	134		111	58		80	89		10	159		94	75		7	162		106	63		0	169		1	168		76	93		0	169		63	106		123	46
			czcD	Positive	191	63	0.7132	0	254	1	50	204	0.0942	182	72	0.8591	147	107	0.8725	23	231	0.7779	156	98	0.4139	18	236	0.7491	162	92	1	0	254	1	2	252	0.3942	143	111	0.2002	2	252	0.3942	105	149	0.871	199	55	1
				Negative	36	10		0	46		4	42		34	12		26	20		3	43		25	21		2	44		29	17		0	46		1	45		21	25		1	45		18	28		36	10
			czcB	Positive	12	6	0.3963	0	18	1	2	16	0.7505	13	5	1	8	10	0.3254	1	17	1	9	9	0.4569	0	18	0.6194	10	8	0.4596	0	18	1	0	18	1	8	10	0.4656	0	18	1	6	12	0.6237	13	5	0.5555
				Negative	215	67		0	282		52	230		203	79		165	117		25	257		172	110		20	262		181	101		0	282		3	279		156	126		3	279		117	165		222	60
			pcoR	Positive	146	50	0.573	0	196	1	32	164	0.3439	141	55	1	124	72	0.0098	25	171	0.0002	120	76	0.7104	19	177	0.0027	126	70	0.8013	0	196	1	2	195	1	118	78	0.0104	1	195	0.2765	88	108	0.0651	156	40	0.4658
				Negative	81	23		0	104		22	82		75	29		49	55		1	103		61	43		1	103		65	39		0	104		1	103		46	58		2	102		35	69		79	25
			arsB	Positive	11	4	0.7648	0	15	1	4	11	0.3222	10	5	0.7682	10	5	0.5956	3	12	0.1305	11	4	0.4183	1	17	1	11	4	0.5843	0	18	1	1	17	0.1699	9	6	0.1098	1	14	0.1431	7	8	0.7888	11	4	0.7471
				Negative	216	69		0	285		50	235		206	79		163	122		23	262		170	115		19	263		180	105		0	282		2	280		155	248		2	283		116	169		224	61
			merA	Positive	96	8	< 0.00001	0	104	1	28	76	0.0044	92	12	< 0.00001	72	32	0.0033	18	86	0.0003	74	30	0.0063	15	86	0.0001	77	27	0.0079	0	101	1	0	101	0.5534	66	38	0.0286	1	103	1	65	39	< 0.00001	96	8	< 0.00001
				Negative	122	74		0	196		26	170		124	72		101	95		8	188		107	89		5	194		114	82		0	199		3	196		98	98		2	194		58	138		139	57
				Significant association (P < 0.05) between HMRGs and antibiotic resistance
[truncated: 3 more columns]
